# Supplementary material for: Data normalization for addressing the challenges in the analysis of single-cell transcriptomic datasets
Source: BMC Genomics. 2024 May 6;25:444. doi: 10.1186/s12864-024-10364-5 (PMC11073985; doi:10.1186/s12864-024-10364-5)
Supplement: Supplementary file 1 — Supplementary Material 1 [file 12864_2024_10364_MOESM1_ESM.xlsx]

## Sheet: Sheet2
Table 1: scRNA-seq methods and their main characteristics.
Capture Method	Platform	Spike-ins	Throughput	UMI	Gene coverage	PMID
Microplates	Tang method	no/yes	low	no	Full length	19349980
	STRT-seq	no/yes	low	no	5'	21543516
	SMARTseq	yes	low	no	Full length	22820318
	SMART-seq2	yes	low	no	Full length	24385147;24056870
	Smart-seq3	yes	low	8bp	Full length	32518404
	scifi-RNA-seq	no	high	8bp	3′	34059827
	PETRI-seq	no	high	7bp	3′	32451472
	Quartz-Seq2	yes	low	8bp	3'	29523163
	Quartz-Seq	yes	low	no	Full length	23594475
	SCRB-seq	yes	low	10bp	3’	10.1101/003236
	MARS-seq/2	yes	low	8bp	3’	24531970;31101904
	CEL-seq/2	yes	low	6bp	3'	22939981;31028631
IFC	SPLIT-seq	no	high	10bp	3'	29545511
	STRT-seq	no/yes	low	no	5'	21543516
	SMARTseq	yes	low	no	Full length	22820318
	SMART-seq2	yes	low	no	Full length	24385147;24056870
	C1HT	yes	low	8bp	3'	29851244
Droplet-based	Drop-seq	no/yes	high	8bp	3'	26000488
	InDrop	no/yes	high	6bp	3'	26000487
	MARS-seq2.0	yes	high	8 bp	3ʹ	31101904
	SCITO-seq	yes	high	8bp	3′	34354295
	ddSEQ	no	low	8bp	3'	29727680
	Microwell-seq1/2	no	high	6/8bp	3'	29474909;34750394
	DP-seq	no	low	no	Full length	23624976
	10x Genomics Chromium Controller	no	high	10/12bp	3'/5'	28091601
Nanowell	STRT-C1	yes	low	6bp	5'	25086649;31028636
	Seq-well	yes	high	8bp	3'	28192419
	ICELL8	no/yes	Medium	no	Full length	28687070
	CytoSeq	no	high	8bp	3'	25657253
