# Supplementary material for: Data normalization for addressing the challenges in the analysis of single-cell transcriptomic datasets
Source: BMC Genomics. 2024 May 6;25:444. doi: 10.1186/s12864-024-10364-5 (PMC11073985; doi:10.1186/s12864-024-10364-5)
Supplement: Supplementary file 2 — Supplementary Material 2 [file 12864_2024_10364_MOESM2_ESM.xlsx]

## Sheet: Hoja1
Table 2: List of common normalization methods and important characteristics.
Class	Name	Description	Bias addressed	Limitations	Within-cell comparisons	Between-cell comparisons	PMID
Global-scaling methods	Transcripts, counts per million (TPM, CPM)	Scales using library size as a factor	Sequencing depth	Assumes equal mRNA concentration	No	No	19910308
	Transcripts per kilobase million (TPM)	Calculates counts per length (kilobase) of transcripts per million mapped reads. Normalizes for gene length, then for sequencing depth, making the sum of all TPMs in each sample identical	Sequencing depth and gene length	Is affected by highly expressed genes	Yes	No	21816040
	Reads per kilobase of exon model per million mapped reads (RPKM)	Scales the number of mapped reads to kilobase of transcript length and million mapped reads of total library size	Sequencing depth and gene length	Assumes that the total number of reads is the same across all samples. Is affected by highly expressed genes.	Yes	No	18516045
	DESeq2 median of ratios	Estimates size factors from the geometric mean of each gene's counts across all samples, effectively scaling for library size and accounting for differences in gene expression variability.	Sequencing depth and RNA composition	Affected by the high proportion of zero read counts. Assumes that the majority of genes are not differentially expressed. Relies on the assumption of having a sufficient number of samples to accurately estimate dispersion.	No	Yes	25516281
	EdgeR Trimmed mean of M values (TMM)	Calculates scaling factors based on a weighted trimmed mean of the log expression ratios between samples	Sequencing depth and RNA composition	Affected by the high proportion of zero read counts. Assumes that the majority of genes are not differentially expressed. Under and overestimates large and small scaling factors respectively.	Yes	Yes	20196867
	Bayesian Analysis of Single-Cell Sequencing Data (BASiCS)	Infers cell-specific normalizing constants using an integrated Bayesian hierarchical model that separates variability into technical noise and biological cell-to-cell variability. Technical variability is quantified using spike-ins or it may be inferred from multiple independent replicates.	Sequencing depth and RNA composition	Assumes that the underlying RNA content is constant for all cells and the same scaling factor can be used for all genes.	No	No	26107944
	Scran	Pools cells with similar library sizes and uses the summed expression values to estimate pool-based size factors, which are resolved to cell-based size factors	Sequencing depth and RNA composition	Assumes that the underlying RNA content is constant for all cells and the same scaling factor can be used for all genes.	Yes	Yes	27909575
Generalized linear models (GLMs)	Scnorm	Performs a quantile regression for every gene to determine the dependence of transcript expression on sequencing depth, and then a second quantile regression estimates scale factors for groups of genes	Sequencing depth and RNA composition	High execution times	Yes	Yes	28418000
	PsiNorm	Fits data to a Pareto power-law distribution estimating the parameter alpha for each cell using the maximum likelihood method. A multiplicative normalization factor is used to normalize counts.	Sequencing depth and RNA composition	Does not remove batch effects	No	Yes	34499096
	Linnorm	An initial normalization and transformation is performed by converting absolute counts to relatve using a global scaling factor. Then genes are filtered to retain only the homogeneous ones using standard deviation and skewness. Finally, counts are transformed using a modified log-plus-one transformation and a lamda parameter is estimated assuming homoscedasticity and normality. Data are fitted to…	Sequencing depth and RNA composition	Depends on the assumption that genes are homogeneously expressed across cells. Lowly expressed genes can introduce skewness to the parameters calculated.	Yes	No	28981748
	Beta-Poisson model for single-cell RNA-seq data analyses (BPSC)	This model-based method considers both technical noise (via the Poisson component) and biological variability (via the beta component). A four parameter Beta-Poisson distribution is used to allow continuous count values (FPKM, CPM). The distribution has mean v=λu where λ is a scaling parameter and u is a beta distribution with parameters (α,β) to model burst frequency and burst size respectively.	RNA composition (burst frequency and size)	The high number of parameters makes it a slow-fitting model. It requires a method for initial value selection. Authors used the method-of-moments estimates from the observed data.	Yes	Yes	27153638
	ZIMB-based Wanted Variation Extraction (ZIMB-WaVE)	A negative binomial regression is performed independently for each gene using three parameters: sample-level intercept βo (scaling factor), regression slope β1 (influenced by sequencing depth) and a dispersion parameter θ.	Sequencing depth and RNA composition	May lead to overfitting of data and to reduction of biological variability.	Yes	Yes	29348443
	scTransform (Regularized negative binomial regression)	Single-cell UMI counts are transformed using a negative binomial regression model with regularized parameters. Parameters are regularized by pooling information across genes with similar abundances.	Sequencing depth, RNA composition, number of counts per gene	Additional steps are needed to include other covariates (e.g. cell cycle, batch) in the model. However, they can be easily integrated.	Yes	Yes	31870423
	Gamma regression model (GRM)	Gene expression values are log transformed and a gamma regression model is used to train a model to compute sequencing reads (FPKM, RPKM, TPM) from ERCC spike-in concentrations. This model is used to de-noise and determine the gene expression level. Parameters are determined using maximum likelihood estimations.	Sequencing depth, RNA composition, gene length	Spike-ins are required for training the model	Yes	No	25717193
Mixed methods	Single Cell Differential Expression (SCDE)	Models cell counts as a mixture of two probabilistic processes: a negative binomial corresponding to normal gene amplification and detection, and a Poisson distribution accounting for zero counts. The optimal parameters corresponding to each distribution are then determined through a multinomial logistic regression.	Sequencing depth and RNA composition	A subset of genes for which the expected expression magnitud within a cell subpopulation can be reliably estimated is needed to fit the parameters of the negative binomial distribution.	Yes	Yes	24836921
	Model-based Analysis of Single-cell Transcriptomics (MAST)	Two part GLMs with one component modeling the discrete expression rate of a gene across cells and the other component representing a conditional continuous expression level of a gene being expressed.	Sequencing depth and RNA composition	Assays are assumed to be mostly complete.	Yes	Yes	26653891
	Analytic Pearson residuals (included in Scanpy 1.9)	Observed UMI counts are compared to the expected counts of a "null model" consisting of a model with no variability between cells. Biologically variable genes can be identified.	Sequencing depth and variance stabilization	It requires datasets with UMI counts	Yes	Yes	34488842
	Scone	Scone is a flexible exploratory framework for the implementation and evaluation of several normalization workflows	Sequencing depth and RNA composition, depending on the normalization methods selected	Scone has a limited number of normalization workflows. Users need to integrate a new normalization module to select a user-specific method.	Yes	Yes	31022373
Machine learning-based methods	Deep Count Autoencoder (DCA)	Performs denoising and imputation simultaneously using an autoencoder	Sequencing depth and RNA composition	The model is over-permissive defining a ZINB for every data point, allowing 3 parameter probabilities. This high degree of freedom can make results unstable.	Yes	Yes	30674886
	Single-cell variational inference (scVI)	Probabilistic approach based on a hierarchical Bayesian model. Uses a variational autoencoder for dimensionality reduction and neural networks for other tasks, e.g. estimating dropout probability. Can perform library-size bias correction, dropout correction, imputation, batch correction, dimensionality reduction, clustering, and visualization	Sequencing depth and RNA composition	Uses a zero-inflated negative binomial (ZINB) model-based loss function for better characterizing scRNA-seq count data. May not be usefull with UMIs	Yes	Yes	30504886
	Single-cell variational autoencoder (scVAE)	This model learns the compressed latent representation of count data and denoises it using an encoder-decoder structure.	Sequencing depth and RNA composition	Additional latent variable layers can't be added. The number of clusters has to be set a priori	Yes	Yes	32415966
