# Supplementary material for: Data normalization for addressing the challenges in the analysis of single-cell transcriptomic datasets
Source: BMC Genomics. 2024 May 6;25:444. doi: 10.1186/s12864-024-10364-5 (PMC11073985; doi:10.1186/s12864-024-10364-5)
Supplement: Supplementary file 3 — Supplementary Material 3 [file 12864_2024_10364_MOESM3_ESM.xlsx]

## Sheet: Sheet1
Table 3: List of independent benchmark studies that evaluated the performance of several normalization methods. The normalization methods compared, the best performing method, and the evaluation metrics used are included.
Year	Title	Normalization methods compared	Best performance normalization method(s)	Evaluation metrics used	PMID
2019	Benchmarking single cell RNA-sequencing analysis pipelines using mixture control experiments	scran, Linnorm, Scone, DESeq2, BASiCS, Scnorm, CPM, TMM	scran pooling and Linnorm	Silhouette width of clusters and Pearson correlation coefficient of normalized gene expression	31133762
2019	A test metric for assessing single-cell RNA-seq batch correction	CPM, TPM, relative log expression (RLE), TMM, scran, mean ratio normalization (DESeq2), qsmooth	scran pooling, log(counts+1)	Absolute average silhouette width, scaled variance of top 50 PCs, highly variable genes, kBET	30573817
2019	A systematic evaluation of single cell RNA-seq analysis pipelines	scran, Scnorm, Linnorm, Census, MR, TMM	scran pooling	Ability to detect varying proportions of differentially expressed genes	31604912
2020	Normalization Methods on Single-Cell RNA-seq Data: An Empirical Survey	Single-cell tagged reverse transcription (SAMstrt), BASiCS, gamma regression model (GRM), scran, Scnorm, Linnorm	BASiCS with spike-ins and Scnorm	PCA, Clustering metrics (linear discriminant classification, support vector machines, K-nearest neighbor, Cohen's statistic), identification of highly differentially expressed genes	32117453
2021	Benchmarking UMI-based single-cell RNA-seq preprocessing workflows	DESeq2, Linnorm, Scone, scran, sctransform	No best-performing method was found	Silhouette width, variance explained, PCA plots	34906205
2023	Comparison of transformations for single-cell RNA-seq data	Authors tested 22 transformations distributed among: Delta method-based variance stabilizing transformations, residuals-based variance-stabilizing transformations, latent gene expression-based transformations, and count-based factor analysis models	The shifted logarithm transformation log(y/s + y0) with a pseudo-count y0=1 followed by PCA	Overlap between the k-NN inferred from different scenarios: separately on two halves of the data, from simulated data and ground truth, a reference k-NN graph and the k-NN inferred on downsampled data. The adjusted Rand index (ARI) and the adjusted mutual information (AMI) was also used.	37037999
