# Supplementary material for: Data normalization for addressing the challenges in the analysis of single-cell transcriptomic datasets
Source: BMC Genomics. 2024 May 6;25:444. doi: 10.1186/s12864-024-10364-5 (PMC11073985; doi:10.1186/s12864-024-10364-5)
Supplement: Supplementary file 4 — Supplementary Material 4 [file 12864_2024_10364_MOESM4_ESM.xlsx]

## Sheet: Sheet1
Table 4: List of selected toolkits for scRNA-Seq analysis
Tool	Platform	Packages	Data input	Normalization model	Data processing	Integrate (batch effects)	Dimensionality reduction	Cell number
Seurat	R	library(Seurat) library(SeuratData) library(ggplot2) library(patchwork) library(dplyr)	Mutliple Data Files (10x genomics, contain the counts’ matrix (matrix.mtx.gz), cell barcodes (barcodes.tsv.gz), and gene names (features.tsv.gz));Single Data File(h5 File/h5Seurat File/H5AD File/Rds File)	SCTransform (Regularized negative binomial regression); LogNormalize(Normalize count data per cell and transform to log scale)	filtering (cells, genes, doublets, mitochondrial content), integration, dimensionality reduction	Reciprocal PCA (RPCA);canonical correlation analysis (CCA)	PCA/t-SNE /UMAP	high
Scanpy	Python	scanpy; pandas; numpy; python-igraph; leidenalg	10x-Genomics-formatted hdf5 file/formatted mtx directory;hdf5 file;gene matrix (.csv/.xlsx/.mtx);Read a gzipped condensed count matrix from umi_tools.	normalized by sequencing depth and log-transforming the data for variance stabilization	filtering (cells, genes, doublets, mitochondrial content), integration, dimensionality reduction,Trajectory analysis,	ingest;BBKNN	PCA/t-SNE /UMAP	high
scater	R	library(scater) library(scRNAseq)	pre-calculated expression matrix, along with some additional metadata such as lists of mitochondrial genes and annotation of technical information for each sequencing library.	the trimmed mean of M-values;relative log-expression; upper-quartile methods	filtering (cells, genes), integration, dimensionality reduction	unwanted variation (RUV);surrogate variable analysis (sva)	PCA/MDS/T-SNE	low
sc3	R	library(SingleCellExperiment) library(SC3) library(scater)	pre-calculated expression matrix, along with some additional metadata such as lists of mitochondrial genes and annotation of technical information for each sequencing library;cell-gene matrix	FPKM	filter(expression thresholds of rare and ubiquitous genes/transcripts and the percentage )	none	PCA	low
scran	R	library(scran)	cell-gene matrix	deconvolution method	filter(high spike-in percentages),integration, dimensionality reduction	Fast matching mutual nearest neighbors (fastMNN)	PCA/T-SNE	high
